# Supplementary material for: RNA sequence analysis of differentially expressed genes in left atrial appendage thrombus
Source: J Thromb Thrombolysis. 2025 Oct 5;59(2):437–49. doi: 10.1007/s11239-025-03184-1 (PMC13018052; doi:10.1007/s11239-025-03184-1)
Supplement: Supplementary file 5 — Supplementary file5 (XLSX 11 KB) [file 11239_2025_3184_MOESM5_ESM.xlsx]

## Sheet: Sheet1
Supplemental Table1. Patients characteristics
Samples	Age	gender (Male = 1, Female =2)	Type of atrial fibrillation	CHADS2 score	diseases/comorbidities	cardiac surgery	anti coagulant
LAAT1	61	1	Persistent	3		Thoracoscopic stand-alone appendectomy	Dabigatroran 300mg
LAAT2	85	2	Persistent	2		Thoracoscopic stand-alone appendectomy	Dabigatroran 220mg
LAAT3	62	1	Persistent	5	cardiogenic cerebral infarction	Thoracoscopic stand-alone appendectomy	Warfarin (4.5mg) PT-INR 1.99
LAAT4	69	1	Persistent	2		Thoracoscopic stand-alone appendectomy	Dabigatroran 300mg
LAAT5	66	1	Persistent	3		Thoracoscopic stand-alone appendectomy	Warfarin (4mg) PT-INR 2.04
LAAT6	75	2	Persistent	5	cardiogenic cerebral infarction	Thoracoscopic stand-alone appendectomy	Warfarin (3.25mg) PT-INR 1.84
without LAAT1	70	2	Persistent	1	gastrointestinal bleeding	Thoracoscopic stand-alone appendectomy	Edoxiaban 30mg
without LAAT2	79	1	Paroxysmal	3	UAP	CABG, LAA excision	-
without LAAT3	51	1	Paroxysmal	3	OMI, MR	CABG, MVP, MAZE, LAA excision	Apixaban 10mg
without LAAT4	77	1	Paroxysmal	1	gastrointestinal bleeding	Thoracoscopic stand-alone appendectomy	Edoxiaban 15mg
without LAAT5	76	2	Paroxysmal	1	cardiogenic cerebral infarction	Thoracoscopic stand-alone appendectomy	Apixaban 10mg
LAAT: left atrial appendage thrombus, LAA: left atrial appendage, UAP: unstable angina pectoris, AF: atrial fibrillation, OMI: old myocardial infarction, MR: mitral regurgitation, MVP: mitral valve plasty, CABG: coronary artery bypass grafting
