# Supplementary material for: RNA sequence analysis of differentially expressed genes in left atrial appendage thrombus
Source: J Thromb Thrombolysis. 2025 Oct 5;59(2):437–49. doi: 10.1007/s11239-025-03184-1 (PMC13018052; doi:10.1007/s11239-025-03184-1)
Supplement: Supplementary file 7 — Supplementary file7 (XLSX 11 KB) [file 11239_2025_3184_MOESM7_ESM.xlsx]

## Sheet: Sheet1
Supplementary Table 3. Reolicaion data characteristics
Samples	Age	gender (Male = 1, Female =2)	Type of atrial fibrillation	CHADS2 score	diseases/comorbidities	cardiac surgery	anti coagulant
replication_LAAT1	85	2	persistent	3	LAAT, AS	Thoracoscopic stand-alone appendectomy, TAVI	Apixaban 10mg
replication_LAAT2	61	1	persistent	4	LAAT	MAZE, LAA excision	Warfarin (2mg) PT-INR 2.27
replication_LAAT3	73	1	persistent	2	LAAT	Thoracoscopic stand-alone appendectomy	Warfarin (2.5mg) PT-INR 2.05
replication_LAAT4	84	2	persistent	5	LAAT	Thoracoscopic stand-alone appendectomy	Apixaban 10mg
replication_LAAT5	84	2	persistent	5	LAAT	Thoracoscopic stand-alone appendectomy	Dabigatran 220mg
replication_LAAT6	75	1	persistent	3	LAAT	Thoracoscopic stand-alone appendectomy	Apixaban 10mg
replication_LAAT7	78	1	persistent	4	LAAT	Thoracoscopic stand-alone appendectomy	Apixaban 10mg
replication_LAAT8	85	2	persistent	5	LAAT	Thoracoscopic stand-alone appendectomy	Warfarin (3.5mg) PT-INR 2.46
replication_LAAT9	80	1	persistent	3	LAAT	Thoracoscopic stand-alone appendectomy	Warfarin (2mg) PT-INR 1.62
replication_LAAT10	77	1	persistent	4	LAAT	Thoracoscopic stand-alone appendectomy	Dabigatran 300mg
replication_ctrl1	82	2	persistent	4	MR, TR	MVR, TAP, LAA excision	Apixaban 5mg
replication_ctrl2	83	1	persistent	3	chronic pericardial effusion	Pericardial fenestration, LAA excision	Rivaroxaban 10mg
replication_ctrl3	86	2	paroxysmal	2	MR	MVP, LAA excision	Edoxiaban 30mg
replication_ctrl4	74	1	persistent	5	MR	MVP, TAP, MAZE, LAA excision	Apixaban 10mg
replication_ctrl5	78	1	paroxysmal	3	MR	MVP, TAP, MAZE, LAA excision	Dabigatran 220mg
replication_ctrl6	82	1	persistent	3	MR, TR	MVR, TAP, MAZE, LAA excision	Apixaban 5mg
replication_ctrl7	71	2	paroxysmal	1	MR	MVP, TAP, MAZE, LAA excision	-
replication_ctrl8	55	2	paroxysmal	1	AR	David, LAA excision	-
replication_ctrl9	78	2	persistent	2	AS	AVR, MAZE, LAA excision	Apixaban 5mg
replication_ctrl10	76	1	paroxysmal	4	AP	CABG, LAA excision	-
LAAT: left atrial appendage thrombus, AS: aoritc sternosis, TAVI: transcatheter aortic valve implantation, LAA: left atrial appendage, AP: angina pectoris, AF: atrial fibrillation, MR: mitral regurgitation, TR: tricuspid regurgitation, MVP: mitral valve plasty, CABG: coronary artery bypass grafting
