# Supplementary material for: RNA sequence analysis of differentially expressed genes in left atrial appendage thrombus
Source: J Thromb Thrombolysis. 2025 Oct 5;59(2):437–49. doi: 10.1007/s11239-025-03184-1 (PMC13018052; doi:10.1007/s11239-025-03184-1)
Supplement: Supplementary file 11 — Supplementary file11 (XLSX 10 KB) [file 11239_2025_3184_MOESM11_ESM.xlsx]

## Sheet: Sheet1
Supplementary Table7. Linear regression of Fibrosis ratio and NTproBNP
Clinical items	DEGs	coef (95% CI)	pvalue
Fibrosis ratio	DIRAS3	2.99 (0.22 - 5.75)	0.0343
	ITLN1	-0.013 (-0.030 - 0.0049)	0.154
	PRG4	-0.041(-0.010 - 0.019)	0.182
	CLU	-0.056( -0.16 - 0.043)	0.268
	C4A	-0.25(-0.75 - 0.25)	0.323
	CYP26B1	0.60(-4.17 - 5.38)	0.804
NT-ProBNP	DIRAS3	373(238 - 507)	5.71e-08
	CYP26B1	349(23.8 - 674)	0.0355
	TUBA3D	-140(-272 - -8.81)	0.0379
	ITLN1	-1.25(-2.74 - 0.24)	0.0995
	FKBP5	-49.30(-102 - 3.72)	0.0684
DEG: differential expressed gene, CI: confidence interval linear regresion adjusted age and gender
